# Supplementary material for: Integration of metabolomics and transcriptomics reveals the regulation mechanism of the phenylpropanoid biosynthesis pathway in insect resistance traits in Solanum habrochaites
Source: Hortic Res. 2024 Jan 9;11(2):uhad277. doi: 10.1093/hr/uhad277 (PMC10857935; doi:10.1093/hr/uhad277)
Supplement: Web_Material_uhad277 [file web_material_uhad277.zip]

Archive with 3 entries (3 files):
- Dataset S1 Primers for VIGS vector construction of Sl4CLL6.doc
- Dataset S2 Phylogenetic analyses and multiple sequence alignments.doc
- Table S1 Primers for qRT-PCR analysis.doc
